# Supplementary material for: A Retinex-based network for image enhancement in low-light environments
Source: PLoS One. 2024 May 24;19(5):e0303696. doi: 10.1371/journal.pone.0303696 (PMC11125518; doi:10.1371/journal.pone.0303696)
Supplement: S1 File — (ZIP) [file pone.0303696.s001.zip]

Archive with 17 entries (16 files):
- Supporting Information/
- Supporting Information/Fig1.tif
- Supporting Information/Fig10.tif
- Supporting Information/Fig11.tif
- Supporting Information/Fig12.tif
- Supporting Information/Fig13.tif
- Supporting Information/Fig14.tif
- Supporting Information/Fig15.tif
- Supporting Information/Fig16.tif
- Supporting Information/Fig2.tif
- Supporting Information/Fig3.tif
- Supporting Information/Fig4.tif
- Supporting Information/Fig5.tif
- Supporting Information/Fig6.tif
- Supporting Information/Fig7.tif
- Supporting Information/Fig8.tif
- Supporting Information/Fig9.tif
